# Supplementary material for: The 3D World of Spheroids: Searching for an Optimal Method of Fabricating Pro-Reparative Cardiospheres
Source: Int J Mol Sci. 2025 Dec 13;26(24):12025. doi: 10.3390/ijms262412025 (PMC12733164; doi:10.3390/ijms262412025)
Supplement: Supplementary file 1 [file ijms-26-12025-s001.zip]

Archive with 5 entries (5 files):
- Supplementary_Figure_S1.png
- Supplementary_Figure_S2.png
- Supplementary_Film1.mp4
- Supplementary_Film2.mp4
- Supplementary_Film3.mp4
